# Supplementary material for: Composition and co-occurrence patterns of the microbiota of different niches of the bovine mammary gland: potential associations with mastitis susceptibility, udder inflammation, and teat-end hyperkeratosis
Source: Anim Microbiome. 2020 Apr 14;2:11. doi: 10.1186/s42523-020-00028-6 (PMC7807822; doi:10.1186/s42523-020-00028-6)
Supplement: Supplementary file 2 — Additional File 2: Table S1 Associations of OTUs with deferent niches of the mammary gland. Table S2. Associations of OTUs with teat-end hyperkeratosis. Table S3 Associations of OTUs with future incidence of clinical mastitis. Table S4 Associations of OTUs with somatic cell count. Table S5 Summary of statistical analyses (receiver operating characteristic and logistic regression models) for testing the discriminatory power of selected OTUs for prediction of mastitis susceptibility. Table S6 Sequences of primer set used for barcoded PCR amplification of the V1-V2 regions of the bacterial 16S rRNA genes. Table S7. Metadata used to process sequences and perform statistical analyses. [file 42523_2020_28_MOESM2_ESM.xlsx]

## Sheet: Table S1
OTUs overrepresented in Milk ecosystem
OUT ID/Taxonomy	Coefficient	Total number of samples (teat canal and milk)	Number of samples contating each OTU	P-value	Q-value
OTU_424_Proteobacteria_Alphaproteobacteria_Sphingomonadales_Sphingomonadaceae_Sphingobium	0.115625	288	143	1.87539e-60	1.02021e-57
OTU_60_Actinobacteria_Actinobacteria_Actinomycetales_Propionibacteriaceae_Propionibacterium	0.0532057	288	163	3.32056e-52	9.03193e-50
OTU_14_Proteobacteria_Gammaproteobacteria_Enterobacteriales_Enterobacteriaceae_Unclass_	0.0199099	288	154	7.08537e-28	9.6361e-26
OTU_66_Proteobacteria_Gammaproteobacteria_Pseudomonadales_Pseudomonadaceae_Pseudomonas	0.0336477	288	211	1.56738e-20	1.70531e-18
OTU_138_Firmicutes_Bacilli_Bacillales_Planococcaceae_Unclass_	0.0119949	288	248	0.00021568	0.00146663
OTU_84_Firmicutes_Clostridia_Clostridiales_Unclass__Unclass_	0.00889506	288	279	0.00161577	0.00976644
OTU_29_Firmicutes_Bacilli_Lactobacillales_Aerococcaceae_Aerococcus	0.0110254	288	259	0.0017333	0.0102491
OTUs overrepresented in Teat Canal ecosystem
OUT ID/Taxonomy	Coefficient	Total number of samples (teat canal and milk)	Number of samples contating each OTU	P-value	Q-value
OTU_1538_Proteobacteria_Alphaproteobacteria_Caulobacterales_Caulobacteraceae_Unclass_	0.0258408	288	118	1.32481e-44	2.40232e-42
OTU_28_Actinobacteria_Actinobacteria_Actinomycetales_Unclass__Unclass_	0.0267412	288	261	6.04836e-19	5.48385e-17
OTU_37_Firmicutes_Bacilli_Bacillales_Bacillaceae_Bacillus	0.0250022	288	245	1.08025e-15	8.39508e-14
OTU_205_Firmicutes_Bacilli_Bacillales_Bacillaceae_Bacillus	0.0162765	288	223	3.18666e-15	2.16693e-13
OTU_591_Proteobacteria_Alphaproteobacteria_Rhodobacterales_Rhodobacteraceae_Paracoccus	0.0214181	288	232	5.59694e-15	3.38304e-13
OTU_2020_Actinobacteria_Actinobacteria_Actinomycetales_Dietziaceae_Unclass_	0.0233829	288	246	1.06332e-14	5.78445e-13
OTU_26_Actinobacteria_Actinobacteria_Actinomycetales_Microbacteriaceae_Microbacterium	0.0193605	288	262	5.93302e-14	2.93415e-12
OTU_6_Proteobacteria_Betaproteobacteria_Burkholderiales_Comamonadaceae_Comamonas	0.0399092	288	284	6.56119e-14	2.97441e-12
OTU_2_Proteobacteria_Gammaproteobacteria_Xanthomonadales_Xanthomonadaceae_Stenotrophomonas	0.0436359	288	283	1.00553e-13	4.20774e-12
OTU_405_Proteobacteria_Alphaproteobacteria_Rhodobacterales_Rhodobacteraceae_Unclass_	0.0238129	288	244	1.22082e-13	4.74374e-12
OTU_113_Actinobacteria_Actinobacteria_Actinomycetales_Nocardioidaceae_Unclass_	0.0142113	288	216	2.31186e-13	8.38434e-12
OTU_21_Bacteroidetes_Flavobacteriia_Flavobacteriales_Cryomorphaceae_Fluviicola	0.0281765	288	244	4.81127e-13	1.63583e-11
OTU_86_Proteobacteria_Gammaproteobacteria_Alteromonadales_Alteromonadaceae_Cellvibrio	0.0168468	288	191	9.90347e-13	3.16911e-11
OTU_785_Proteobacteria_Gammaproteobacteria_Xanthomonadales_Xanthomonadaceae_Luteimonas	0.0155378	288	218	1.26002e-12	3.80807e-11
OTU_3267_Firmicutes_Bacilli_Bacillales_Unclass__Unclass_	0.0197829	288	240	1.7976e-12	5.14681e-11
OTU_603_Proteobacteria_Alphaproteobacteria_Sphingomonadales_Sphingomonadaceae_Novosphingobium	0.0162966	288	230	2.34499e-12	6.37836e-11
OTU_17_Firmicutes_Bacilli_Bacillales_Planococcaceae_Unclass_	0.0194304	288	229	5.10369e-12	1.3221e-10
OTU_9_Proteobacteria_Gammaproteobacteria_Pseudomonadales_Pseudomonadaceae_Pseudomonas	0.0273462	288	283	8.1868e-12	2.02437e-10
OTU_30_Actinobacteria_Actinobacteria_Actinomycetales_Corynebacteriaceae_Corynebacterium	0.0176005	288	220	1.0595e-11	2.50594e-10
OTU_1_Proteobacteria_Gammaproteobacteria_Alteromonadales_Alteromonadaceae_Cellvibrio	0.0638852	288	287	1.44177e-11	3.26801e-10
OTU_1776_Proteobacteria_Alphaproteobacteria_Rhodobacterales_Rhodobacteraceae_Rhodobacter	0.0122244	288	219	4.12086e-11	8.967e-10
OTU_429_Proteobacteria_Alphaproteobacteria_Rhodobacterales_Rhodobacteraceae_Rhodobacter	0.0195638	288	274	7.6057e-11	1.59135e-09
OTU_1035_Proteobacteria_Alphaproteobacteria_Rhodobacterales_Rhodobacteraceae_Rhodobacter	0.0137219	288	241	2.42986e-10	4.72087e-09
OTU_1659_Proteobacteria_Alphaproteobacteria_Rhodobacterales_Rhodobacteraceae_Unclass_	0.0140423	288	210	2.37647e-10	4.72087e-09
OTU_175_Firmicutes_Bacilli_Bacillales_Planococcaceae_Ureibacillus	0.0127506	288	222	5.03567e-10	9.44622e-09
OTU_49_Proteobacteria_Gammaproteobacteria_Xanthomonadales_Xanthomonadaceae_Luteimonas	0.0147025	288	242	9.85843e-10	1.78766e-08
OTU_1242_Proteobacteria_Alphaproteobacteria_Sphingomonadales_Erythrobacteraceae_Unclass_	0.011359	288	220	2.17068e-09	3.8092e-08
OTU_128_Proteobacteria_Betaproteobacteria_Burkholderiales_Alcaligenaceae_Unclass_	0.0117544	288	211	2.26345e-09	3.84787e-08
OTU_87_Bacteroidetes_Sphingobacteriia_Sphingobacteriales_Sphingobacteriaceae_Unclass_	0.0128752	288	216	3.29642e-09	5.43409e-08
OTU_1389_Proteobacteria_Alphaproteobacteria_Rhodobacterales_Rhodobacteraceae_Unclass_	0.0120361	288	206	5.62934e-09	9.00694e-08
OTU_284_Proteobacteria_Alphaproteobacteria_Sphingomonadales_Erythrobacteraceae_Lutibacterium	0.0180838	288	274	6.48453e-09	1.00788e-07
OTU_62_Proteobacteria_Betaproteobacteria_Burkholderiales_Comamonadaceae_Hydrogenophaga	0.0142271	288	208	1.45806e-08	2.20328e-07
OTU_44_Firmicutes_Bacilli_Bacillales_Unclass__Unclass_	0.0147679	288	223	1.53819e-08	2.26155e-07
OTU_450_Proteobacteria_Alphaproteobacteria_Rhodobacterales_Rhodobacteraceae_Unclass_	0.015429	288	261	1.65335e-08	2.36691e-07
OTU_125_Bacteroidetes_Flavobacteriia_Flavobacteriales_Flavobacteriaceae_Unclass_	0.0111597	288	192	1.7405e-08	2.42777e-07
OTU_75_Bacteroidetes_Flavobacteriia_Flavobacteriales_Unclass__Chryseobacterium	0.0110049	288	181	1.88354e-08	2.56161e-07
OTU_1902_Proteobacteria_Alphaproteobacteria_Rhizobiales_Unclass__Unclass_	0.0114453	288	237	2.71859e-08	3.60711e-07
OTU_1793_Bacteroidetes_Sphingobacteriia_Sphingobacteriales_Sphingobacteriaceae_Sphingobacterium	0.0137714	288	262	5.83281e-08	7.55488e-07
OTU_101_Bacteroidetes_Flavobacteriia_Flavobacteriales_Cryomorphaceae_Fluviicola	0.0122814	288	184	6.18336e-08	7.66311e-07
OTU_33_Bacteroidetes_Sphingobacteriia_Sphingobacteriales_Sphingobacteriaceae_Sphingobacterium	0.0137393	288	256	6.19811e-08	7.66311e-07
OTU_77_Proteobacteria_Gammaproteobacteria_Pseudomonadales_Pseudomonadaceae_Unclass_	0.0138411	288	227	1.76216e-07	2.13025e-06
OTU_8_Actinobacteria_Actinobacteria_Actinomycetales_Micrococcaceae_Arthrobacter	0.0304559	288	287	1.81725e-07	2.1491e-06
OTU_13_Proteobacteria_Betaproteobacteria_Burkholderiales_Comamonadaceae_Comamonas	0.0190419	288	268	2.03937e-07	2.36046e-06
OTU_22_Proteobacteria_Gammaproteobacteria_Xanthomonadales_Xanthomonadaceae_Unclass_	0.0169382	288	266	3.91924e-07	4.44181e-06
OTU_304_Actinobacteria_Actinobacteria_Actinomycetales_Micrococcaceae_Arthrobacter	0.0133188	288	260	5.07901e-07	5.63874e-06
OTU_71_Firmicutes_Bacilli_Bacillales_Planococcaceae_Unclass_	0.0146679	288	245	6.5915e-07	7.17155e-06
OTU_156_Firmicutes_Bacilli_Bacillales_Unclass__Unclass_	0.0104539	288	199	8.65292e-07	9.22978e-06
OTU_820_Proteobacteria_Alphaproteobacteria_Rhodobacterales_Rhodobacteraceae_Rhodobacter	0.010811	288	229	1.1503e-06	1.20339e-05
OTU_59_Actinobacteria_Actinobacteria_Actinomycetales_Corynebacteriaceae_Corynebacterium	0.0114047	288	215	1.46628e-06	1.50501e-05
OTU_126_Firmicutes_Bacilli_Bacillales_Unclass__Unclass_	0.00953014	288	188	4.4295e-06	4.46231e-05
OTU_145_Proteobacteria_Gammaproteobacteria_Pseudomonadales_Pseudomonadaceae_Pseudomonas	0.0101819	288	212	5.17651e-06	5.12004e-05
OTU_3_Firmicutes_Bacilli_Bacillales_Unclass__Unclass_	0.037591	288	288	1.0913e-05	0.000106012
OTU_79_Bacteroidetes_Sphingobacteriia_Sphingobacteriales_Sphingobacteriaceae_Sphingobacterium	0.0124586	288	267	1.27637e-05	0.000121815
OTU_119_Bacteroidetes_Flavobacteriia_Flavobacteriales_Unclass__Unclass_	0.00891529	288	208	1.32007e-05	0.000123813
OTU_1006_Firmicutes_Clostridia_Clostridiales_Ruminococcaceae_Ruminococcus	0.0098323	288	195	1.46358e-05	0.000134947
OTU_73_Bacteroidetes_Sphingobacteriia_Sphingobacteriales_Sphingobacteriaceae_Sphingobacterium	0.00879232	288	238	1.78318e-05	0.000161675
OTU_1549_Proteobacteria_Alphaproteobacteria_Rhizobiales_Hyphomicrobiaceae_Devosia	0.00870796	288	260	2.49871e-05	0.000219242
OTU_6366_Bacteroidetes_Sphingobacteriia_Sphingobacteriales_Sphingobacteriaceae_Sphingobacterium	0.00858494	288	221	2.76715e-05	0.000235208
OTU_40_Bacteroidetes_Sphingobacteriia_Sphingobacteriales_Sphingobacteriaceae_Sphingobacterium	0.0101527	288	256	2.75567e-05	0.000235208
OTU_81_Firmicutes_Clostridia_Clostridiales_Ruminococcaceae_Unclass_	0.0101529	288	243	3.57584e-05	0.00029927
OTU_38_Bacteroidetes_Flavobacteriia_Flavobacteriales_Flavobacteriaceae_Unclass_	0.0112713	288	263	3.77593e-05	0.000311228
OTU_35_Bacteroidetes_Flavobacteriia_Flavobacteriales_Unclass__Unclass_	0.00999876	288	256	4.38513e-05	0.000356046
OTU_451_Proteobacteria_Alphaproteobacteria_Rhizobiales_Rhizobiaceae_Unclass_	0.0143348	288	252	4.71314e-05	0.000377051
OTU_1273_Proteobacteria_Alphaproteobacteria_Rhodobacterales_Rhodobacteraceae_Paracoccus	0.00955713	288	233	4.86955e-05	0.000383918
OTU_76_Bacteroidetes_Sphingobacteriia_Sphingobacteriales_Sphingobacteriaceae_Unclass_	0.00864293	288	210	7.33938e-05	0.000562341
OTU_141_Firmicutes_Clostridia_Clostridiales_Ruminococcaceae_Unclass_	0.00840354	288	193	8.14675e-05	0.000615532
OTU_16_Bacteroidetes_Sphingobacteriia_Sphingobacteriales_Sphingobacteriaceae_Sphingobacterium	0.0135295	288	280	8.46544e-05	0.000630849
OTU_10_Bacteroidetes_Flavobacteriia_Flavobacteriales_Flavobacteriaceae_Unclass_	0.0140223	288	279	8.68024e-05	0.000638115
OTU_7333_Firmicutes_Clostridia_Clostridiales_Unclass__Unclass_	0.00888093	288	195	0.000119	0.00086315
OTU_50_Actinobacteria_Actinobacteria_Actinomycetales_Microbacteriaceae_Microbacterium	0.00777881	288	253	0.000130581	0.000934687
OTU_34_Proteobacteria_Gammaproteobacteria_Xanthomonadales_Xanthomonadaceae_Unclass_	0.0123647	288	261	0.000141406	0.000999025
OTU_147_Bacteroidetes_Sphingobacteriia_Sphingobacteriales_Sphingobacteriaceae_Sphingobacterium	0.00828722	288	249	0.000171525	0.00119627
OTU_90_Bacteroidetes_Sphingobacteriia_Sphingobacteriales_Sphingobacteriaceae_Sphingobacterium	0.00747404	288	227	0.000250827	0.00166402
OTU_67_Firmicutes_Bacilli_Bacillales_Planococcaceae_Unclass_	0.0106925	288	269	0.000249667	0.00166402
OTU_78_Bacteroidetes_Flavobacteriia_Flavobacteriales_Flavobacteriaceae_Unclass_	0.00747204	288	211	0.000282401	0.00185092
OTU_185_Proteobacteria_Gammaproteobacteria_Pseudomonadales_Moraxellaceae_Acinetobacter	0.00862334	288	244	0.000346673	0.00224512
OTU_7_Proteobacteria_Gammaproteobacteria_Pseudomonadales_Moraxellaceae_Acinetobacter	0.0217197	288	287	0.00045672	0.00292301
OTU_82_Bacteroidetes_Sphingobacteriia_Sphingobacteriales_Sphingobacteriaceae_Sphingobacterium	0.00700223	288	217	0.000477057	0.00301766
OTU_83_Bacteroidetes_Sphingobacteriia_Sphingobacteriales_Sphingobacteriaceae_Sphingobacterium	0.00684428	288	228	0.000831518	0.00519938
OTU_5476_Bacteroidetes_Sphingobacteriia_Sphingobacteriales_Sphingobacteriaceae_Sphingobacterium	0.00661385	288	231	0.00106913	0.00660917
OTU_18_Bacteroidetes_Sphingobacteriia_Sphingobacteriales_Sphingobacteriaceae_Unclass_	0.010493	288	276	0.0011526	0.00704511
OTU_133_Firmicutes_Clostridia_Clostridiales_Ruminococcaceae_Unclass_	0.00781226	288	210	0.00165778	0.00991024
OTU_115_Firmicutes_Bacilli_Lactobacillales_Aerococcaceae_Unclass_	0.00688471	288	196	0.00214641	0.0125553
OTU_767_Proteobacteria_Alphaproteobacteria_Rhizobiales_Unclass__Unclass_	0.0081579	288	257	0.00249784	0.0144556
OTU_105_Firmicutes_Bacilli_Turicibacterales_Turicibacteraceae_Turicibacter	0.0112902	288	269	0.00287645	0.0164715
OTU_36_Proteobacteria_Gammaproteobacteria_Alteromonadales_Alteromonadaceae_Cellvibrio	0.00893505	288	215	0.00373236	0.0211501
OTU_120_Bacteroidetes_Sphingobacteriia_Sphingobacteriales_Sphingobacteriaceae_Sphingobacterium	0.00609286	288	229	0.00422643	0.0237028
OTU_12_Bacteroidetes_Flavobacteriia_Flavobacteriales_Flavobacteriaceae_Unclass_	0.011638	288	284	0.00531987	0.0292324
OTU_89_Bacteroidetes_Sphingobacteriia_Sphingobacteriales_Sphingobacteriaceae_Unclass_	0.00595287	288	245	0.00619797	0.033717
OTU_63_Firmicutes_Bacilli_Lactobacillales_Enterococcaceae_Enterococcus	0.007775	288	253	0.00782567	0.0421501
OTU_27_Firmicutes_Bacilli_Bacillales_Unclass__Unclass_	0.00700757	288	270	0.0121274	0.0628313
OTU_43_Proteobacteria_Gammaproteobacteria_Pseudomonadales_Moraxellaceae_Acinetobacter	0.00743195	288	269	0.0145769	0.0727505
OTU_489_Firmicutes_Clostridia_Clostridiales_Clostridiaceae_Unclass_	0.00819362	288	245	0.0145203	0.0727505
OTU_61_Firmicutes_Clostridia_Clostridiales_Unclass__Unclass_	0.00997649	288	268	0.0162397	0.0788787
OTU_459_Proteobacteria_Gammaproteobacteria_Pseudomonadales_Moraxellaceae_Acinetobacter	0.00454902	288	222	0.0192133	0.0901039

## Sheet: Table S2
OTU-associations with future incidience of clinical mastitis
OUT ID/Taxonomy	Coefficient	Total number of samples (teat canal and milk)	Number of samples contating each OTU	P-value	Q-value
OTU_978_Bacteroidetes_Bacteroidia_Bacteroidales_Unclass__CF231	-0.0126098	288	214	0.00173899	0.0127152
OTU_210_Firmicutes_Clostridia_Clostridiales_Ruminococcaceae_Unclass_	-0.0122016	288	202	0.00431665	0.0299523
OTU_143_Firmicutes_Clostridia_Clostridiales_Lachnospiraceae_Unclass_	-0.0126819	288	231	0.00992201	0.0636507
OTU_5476_Bacteroidetes_Sphingobacteriia_Sphingobacteriales_Sphingobacteriaceae_Sphingobacterium	0.0100139	288	229	0.0100312	0.0637499
OTU_588_Firmicutes_Clostridia_Clostridiales_Unclass__Unclass_	-0.0103673	288	235	0.010584	0.0660288
OTU_97_Proteobacteria_Deltaproteobacteria_Desulfovibrionales_Desulfovibrionaceae_Unclass_	-0.0132067	288	232	0.0118151	0.0730388
OTU_6366_Bacteroidetes_Sphingobacteriia_Sphingobacteriales_Sphingobacteriaceae_Sphingobacterium	0.00931696	288	218	0.0159776	0.0928614
OTU_118_Bacteroidetes_Bacteroidia_Bacteroidales_Bacteroidaceae_5_7N15	-0.0156383	288	275	0.0213472	0.120967

## Sheet: Table S3
OTU-associations with teat end hyperkeratosis
OUT ID/Taxonomy	Coefficient	Total number of samples (teat canal and milk)	Number of samples contating each OTU	P-value	Q-value
OTU_32_Firmicutes_Bacilli_Lactobacillales_Streptococcaceae_Lactococcus	-0.00890134	288	231	6.36094e-05	0.000494336
OTU_205_Firmicutes_Bacilli_Bacillales_Bacillaceae_Bacillus	0.00564209	288	223	0.000207824	0.00143109
OTU_27_Firmicutes_Bacilli_Bacillales_Unclass__Unclass_	0.00706588	288	270	0.00886721	0.0472918
OTU_1_Proteobacteria_Gammaproteobacteria_Alteromonadales_Alteromonadaceae_Cellvibrio	0.0228174	288	287	0.0091813	0.0484915
OTU_5476_Bacteroidetes_Sphingobacteriia_Sphingobacteriales_Sphingobacteriaceae_Sphingobacterium	0.0044445	288	231	0.0135275	0.0694244
OTU_185_Proteobacteria_Gammaproteobacteria_Pseudomonadales_Moraxellaceae_Acinetobacter	-0.00500562	288	244	0.0264267	0.119801

## Sheet: Table S4
OTU-associations with Somatic Cell Counts
OUT ID/Taxonomy	Coefficient	Total number of samples (teat canal and milk)	Number of samples contating each OTU	P-value	Q-value
OTU_1549_Proteobacteria_Alphaproteobacteria_Rhizobiales_Hyphomicrobiaceae_Devosia	-2.17077e-07	288	260	0.00454403	0.025224
OTU_304_Actinobacteria_Actinobacteria_Actinomycetales_Micrococcaceae_Arthrobacter	-2.47688e-07	288	260	0.0106936	0.0559357
OTU_13_Proteobacteria_Betaproteobacteria_Burkholderiales_Comamonadaceae_Comamonas	-3.21086e-07	288	268	0.0137572	0.0699431
OTU_188_Bacteroidetes_Bacteroidia_Bacteroidales_RF16_Unclass_	2.35886e-07	288	248	0.0150058	0.0741545
OTU_49_Proteobacteria_Gammaproteobacteria_Xanthomonadales_Xanthomonadaceae_Luteimonas	-2.04291e-07	288	242	0.0151308	0.0741545
OTU_767_Proteobacteria_Alphaproteobacteria_Rhizobiales_Unclass__Unclass_	-2.34621e-07	288	257	0.018299	0.0880941
OTU_27_Firmicutes_Bacilli_Bacillales_Unclass__Unclass_	-2.48187e-07	288	270	0.0188216	0.0890342
OTU_429_Proteobacteria_Alphaproteobacteria_Rhodobacterales_Rhodobacteraceae_Rhodobacter	-2.42739e-07	288	274	0.0199071	0.0925594

## Sheet: Table S5
ROC Association Statistics
ROC Model	Mann-Whitney				Somers' D	Gamma	Tau-a
	Area	Standard	95% Wald		(Gini)
		Error	Confidence Limits
OTU111	0.6286	0.0672	0.4969	0.7604	0.2572	0.2765	0.0489		Combinational logistic regression models
OTU16	0.694	0.0853	0.5267	0.8612	0.3879	0.3925	0.0738		Model.1	OTU16 & OTU6366 & OTU978
OTU79	0.6617	0.0782	0.5083	0.815	0.3234	0.3298	0.0615		Model.2	OTU16 & OTU6366 & OTU111 & OTU978
OTU978	0.6898	0.0651	0.5621	0.8174	0.3795	0.4596	0.0722		Model.3	OTU16 & OTU6366 & OTU79 & OTU978
OTU118	0.6367	0.0808	0.4784	0.7951	0.2735	0.2788	0.052		Model.4	OTU16 & OTU6366 & OTU111 & OTU978 & OTU79
OTU6366	0.6827	0.0805	0.5248	0.8405	0.3654	0.4099	0.0695
OTU16 & OTU111	0.7087	0.0761	0.5594	0.8579	0.4173	0.4173	0.0794
OTU16 & OTU79	0.6864	0.0855	0.5188	0.8539	0.3727	0.3729	0.0709
OTU16 & OTU6366	0.7425	0.0869	0.5722	0.9128	0.485	0.4858	0.0923
OTU16 & OTU6366 & OTU79	0.7357	0.0898	0.5596	0.9118	0.4714	0.4716	0.0897
OTU16 & OTU6366 & OTU118	0.7559	0.077	0.605	0.9068	0.5118	0.5118	0.0974
OTU16 & OTU6366 & OTU111	0.7564	0.0771	0.6052	0.9076	0.5129	0.5129	0.0976
OTU16 & OTU6366 & OTU978(Model.1)	0.8136	0.0525	0.7107	0.9166	0.6273	0.6273	0.1194
OTU16 & OTU6366 & OTU111 & OTU978(Model.2)	0.8063	0.0534	0.7017	0.9109	0.6126	0.6126	0.1166
OTU16 & OTU6366 & OTU79 & OTU978(Model.3)	0.8105	0.0533	0.7061	0.9149	0.621	0.621	0.1182
OTU16 & OTU6366 & OTU111 & OTU978 & OTU79(Model.4)	0.8058	0.054	0.7	0.9115	0.6115	0.6115	0.1164
ROC Contrast Estimation and Testing Results by Row
Contrast	Estimate	Standard	95% Wald		Chi-Square	Pr > ChiSq
		Error	Confidence Limits
OTU111 - OTU16	-0.0654	0.0821	-0.2262	0.0955	0.6343	0.4258
OTU79 - OTU16	-0.0323	0.0559	-0.1418	0.0772	0.3339	0.5634
OTU978 - OTU16	-0.0042	0.1116	-0.2229	0.2145	0.0014	0.97
OTU118 - OTU16	-0.0572	0.1057	-0.2643	0.1499	0.2933	0.5881
OTU6366 - OTU16	-0.0113	0.0926	-0.1927	0.1702	0.0149	0.903
OTU16 & OTU111 - OTU16	0.0147	0.0382	-0.0601	0.0895	0.1483	0.7002
OTU16 & OTU79 - OTU16	-0.00761	0.00462	-0.0167	0.00144	2.7193	0.0991
OTU16 & OTU6366 - OTU16	0.0486	0.04	-0.0299	0.127	1.471	0.2252
OTU16 & OTU6366 & OTU79 - OTU16	0.0417	0.0499	-0.056	0.1395	0.7005	0.4026
OTU16 & OTU6366 & OTU118 - OTU16	0.0619	0.0436	-0.0235	0.1473	2.021	0.1551
OTU16 & OTU6366 & OTU111 - OTU16	0.0625	0.0425	-0.0208	0.1457	2.1623	0.1414
Model.1 - OTU16	0.1197	0.0531	0.0155	0.2238	5.0728	0.0243
Model.2 - OTU16	0.1123	0.0514	0.0116	0.2131	4.7743	0.0289
Model.3 - OTU16	0.1165	0.0576	0.0036	0.2295	4.0903	0.0431
Model.4 - OTU16	0.1118	0.0562	0.00158	0.222	3.9523	0.0468
Analysis of Maximum Likelihood Estimates
Parameter	DF	Estimate	Standard	Wald	Pr > ChiSq
			Error	Chi-Square
Intercept	1	-1.6158	0.3607	20.0657	<.0001
OTU111	1	-262.8	155.8	2.8464	0.0916
Analysis of Maximum Likelihood Estimates
Parameter	DF	Estimate	Standard	Wald	Pr > ChiSq
			Error	Chi-Square
Intercept	1	-2.991	0.4416	45.868	<.0001
OTU16	1	105.1	36.1238	8.4609	0.0036
Analysis of Maximum Likelihood Estimates
Parameter	DF	Estimate	Standard	Wald	Pr > ChiSq
			Error	Chi-Square
Intercept	1	-2.6067	0.3943	43.7111	<.0001
OTU79	1	118.1	60.1665	3.8498	0.0498
Analysis of Maximum Likelihood Estimates
Parameter	DF	Estimate	Standard	Wald	Pr > ChiSq
			Error	Chi-Square
Intercept	1	-1.5568	0.3396	21.0122	<.0001
OTU978	1	-651.8	329.8	3.9054	0.0481
Analysis of Maximum Likelihood Estimates
Parameter	DF	Estimate	Standard	Wald	Pr > ChiSq
			Error	Chi-Square
Intercept	1	-1.6787	0.3892	18.6025	<.0001
OTU118	1	-90.9689	65.3737	1.9363	0.1641
Analysis of Maximum Likelihood Estimates
Parameter	DF	Estimate	Standard	Wald	Pr > ChiSq
			Error	Chi-Square
Intercept	1	-2.7535	0.389	50.1097	<.0001
OTU6366	1	479.9	167	8.2605	0.0041

## Sheet: Table S6
Primer set for barcoded PCR amplification of the V1-V2 regions of the 16S rRNA gene
5' Illumina Adapter	Golay Barcode	Forward Primer Pad	Forward Primer Linker	27 Forward Primer	Forward PCR primer
AATGATACGGCGACCACCGAGATCTACAC	XXXXXXXXXXXX	TATGGTAATT	GT	AGAGTTTGATYMTGGCTCAG	AATGATACGGCGACCACCGAGATCTACACXXXXXXXXXXXXTATGGTAATTGTAGAGTTTGATYMTGGCTCAG
RC of Illumina 3' Adapter	Reverse Primer Pad	Reverse Primer Linker	357 Reverse Primer	Reverse PCR primer
CAAGCAGAAGACGGCATACGAGAT	AGTCAGTCAG	CC	CTGCTGCCTYCCGTA	CAAGCAGAAGACGGCATACGAGATAGTCAGTCAGCCCTGCTGCCTYCCGTA
Primer sets for sequencing reaction
Forward Primer Pad	Forward Primer Linker	27 Forward Primer	Read 1 Sequencing Primer (V1-Forward)
TATGGTAATT	GT	AGAGTTTGATYMTGGCTCAG	TG+G +TAA TT+G TAG +AGT +TTG ATY MTG GCT CAG (+: indicates Locked Nucleic Acids (LNA) with increased hybridization properties and melting temperature)
Reverse Primer Pad	Reverse Primer Linker	357 Reverse Primer	Read 2 Sequencing Primer (V2 Reverse)
AGTCAGTCAG	CC	CTGCTGCCTYCCGTA	AGTCAGTCAGCCCTGCTGCCTYCCGTA
5' Illumina Adapter			Index sequencing primer
AATGATACGGCGACCACCGAGATCTACAC			AATGAT+ACGGCGA+CCACCGAGATCT+ACAC

## Sheet: Table S7
SampleID	Parity	TeatScore	SCC	Site	CowID	Quarter	Clinical Mastitis 90-days Positive-sampli
CS.214	Multiparous	2	6439000	Milk	c.1680	LF	Positive
CS.77	Multiparous	2	4073000	Milk	c.1558	RR	None
CS.119	Multiparous	4	3303000	Milk	c.2270	LF	None
CS.59	Multiparous	4	2440000	Milk	c.2440	LF	None
CS.213	Multiparous	2	1882000	Milk	c.1680	RF	Positive
CS.117	Multiparous	3	1574000	Milk	c.2270	LR	None
CS.230	Multiparous	2	1363000	Milk	c.1878	LR	None
CS.207	Multiparous	3	1044000	Milk	c.2148	LF	None
CS.25	Multiparous	2	983000	Milk	c.2403	RR	None
CS.182	Multiparous	4	795000	Milk	c.2228	RR	None
CS.5	Multiparous	3	628000	Milk	c.2400	RF	Positive
CS.26	Multiparous	2	594000	Milk	c.2403	RF	None
CS.164	Multiparous	2	546000	Milk	c.1795	LR	None
CS.163	Multiparous	2	525000	Milk	c.1795	RR	Positive
CS.205	Multiparous	2	427000	Milk	c.2148	LR	None
CS.48	Multiparous	3	310000	Milk	c.2364	LF	None
CS.162	Multiparous	4	309000	Milk	c.1795	RF	Positive
CS.39	Multiparous	3	281000	Milk	c.2042	LR	None
CS.78	Multiparous	2	232000	Milk	c.1558	LR	None
CS.169	Multiparous	3	174000	Milk	c.2425	LR	Positive
CS.6	Multiparous	3	157000	Milk	c.2400	LF	Positive
CS.45	Multiparous	2	153000	Milk	c.2364	RR	Positive
CS.240	Multiparous	4	127000	Milk	c.2395	LF	None
CS.170	Multiparous	3	116000	Milk	c.2425	RR	None
CS.19	Multiparous	3	95000	Milk	c.2273	LF	None
CS.23	Multiparous	2	87000	Milk	c.2157	LR	Positive
CS.61	Primiparous	3	87000	Milk	c.2728	LR	None
CS.181	Multiparous	3	86000	Milk	c.2228	LR	None
CS.171	Multiparous	3	85000	Milk	c.2425	RF	None
CS.57	Multiparous	3	82000	Milk	c.2440	LR	None
CS.14	Multiparous	3	81000	Milk	c.2379	LR	None
CS.46	Multiparous	2	59000	Milk	c.2364	RF	None
CS.257	Primiparous	2	57000	Milk	c.2698	LR	None
CS.64	Primiparous	2	55000	Milk	c.2728	RR	None
CS.103	Multiparous	2	51000	Milk	c.2454	RR	None
CS.16	Multiparous	3	50000	Milk	c.2379	RR	None
CS.58	Multiparous	4	46000	Milk	c.2440	RF	None
CS.47	Multiparous	2	41000	Milk	c.2364	LR	None
CS.97	Multiparous	2	41000	Milk	c.2151	LR	None
CS.67	Multiparous	3	39000	Milk	c.1841	LF	None
CS.12	Primiparous	3	38000	Milk	c.2726	RR	None
CS.102	Multiparous	3	36000	Milk	c.2454	RF	None
CS.13	Multiparous	3	36000	Milk	c.2379	LF	None
CS.60	Multiparous	3	35000	Milk	c.2440	RR	None
CS.65	Multiparous	3	35000	Milk	c.1841	LR	None
CS.255	Primiparous	2	34000	Milk	c.2698	RR	None
CS.224	Multiparous	4	33000	Milk	c.1811	RR	None
CS.71	Multiparous	3	33000	Milk	c.7210	LF	None
CS.183	Multiparous	4	32000	Milk	c.2228	RF	None
CS.27	Multiparous	2	32000	Milk	c.2403	LR	None
CS.225	Multiparous	4	31000	Milk	c.1811	RF	None
CS.10	Primiparous	2	30000	Milk	c.2726	LR	None
CS.110	Multiparous	3	30000	Milk	c.2398	LR	None
CS.62	Primiparous	2	30000	Milk	c.2728	RF	None
CS.152	Primiparous	2	29000	Milk	c.2709	LR	None
CS.28	Multiparous	2	29000	Milk	c.2403	LF	None
CS.146	Multiparous	3	27000	Milk	c.2349	RF	None
CS.189	Multiparous	3	27000	Milk	c.2267	LR	None
CS.258	Primiparous	2	27000	Milk	c.2698	LF	None
CS.1	Multiparous	2	26000	Milk	c.1838	RR	None
CS.100	Multiparous	2	26000	Milk	c.2151	LF	None
CS.158	Multiparous	2	26000	Milk	c.2302	RF	None
CS.63	Primiparous	3	26000	Milk	c.2728	LF	None
CS.145	Multiparous	3	25000	Milk	c.2349	LF	None
CS.168	Multiparous	2	25000	Milk	c.1582	LR	Positive
CS.18	Multiparous	3	25000	Milk	c.2273	RF	None
CS.237	Multiparous	2	25000	Milk	c.2356	LF	None
CS.104	Multiparous	4	24000	Milk	c.2454	LF	None
CS.107	Primiparous	2	24000	Milk	c.2740	RR	None
CS.172	Multiparous	3	24000	Milk	c.2425	LF	None
CS.69	Multiparous	3	24000	Milk	c.7210	LR	Positive
CS.109	Multiparous	4	23000	Milk	c.2398	RF	None
CS.223	Multiparous	4	23000	Milk	c.1811	LF	None
CS.239	Multiparous	3	23000	Milk	c.2356	RF	None
CS.9	Primiparous	2	23000	Milk	c.2726	LF	None
CS.165	Multiparous	2	21000	Milk	c.1582	LF	Positive
CS.72	Multiparous	3	21000	Milk	c.7210	RR	None
CS.112	Multiparous	4	20000	Milk	c.2398	LF	None
CS.114	Primiparous	2	20000	Milk	c.2736	RF	None
CS.149	Primiparous	2	20000	Milk	c.2709	LF	None
CS.15	Multiparous	3	20000	Milk	c.2379	RF	None
CS.115	Primiparous	2	19000	Milk	c.2736	RR	None
CS.208	Multiparous	2	19000	Milk	c.2148	RR	None
CS.259	Multiparous	3	19000	Milk	c.2123	LF	None
CS.2	Multiparous	4	18000	Milk	c.1838	RF	None
CS.232	Multiparous	2	18000	Milk	c.2384	LR	None
CS.234	Multiparous	2	18000	Milk	c.2384	RR	None
CS.236	Multiparous	2	18000	Milk	c.2356	RR	None
CS.20	Multiparous	2	17000	Milk	c.2273	LR	None
CS.21	Multiparous	2	17000	Milk	c.2157	RR	None
CS.73	Multiparous	3	17000	Milk	c.2351	RR	None
CS.160	Multiparous	2	16000	Milk	c.2302	LR	None
CS.261	Multiparous	3	16000	Milk	c.2123	RF	None
CS.42	Multiparous	4	16000	Milk	c.2335	RF	None
CS.184	Multiparous	4	15000	Milk	c.2228	LF	None
CS.190	Multiparous	2	15000	Milk	c.2267	RR	None
CS.24	Multiparous	2	15000	Milk	c.2157	LF	None
CS.37	Multiparous	3	15000	Milk	c.2042	RR	None
CS.238	Multiparous	2	14000	Milk	c.2356	LR	None
CS.74	Multiparous	2	14000	Milk	c.2351	LR	None
CS.166	Multiparous	2	13000	Milk	c.1582	RF	None
CS.167	Multiparous	2	13000	Milk	c.1582	RR	None
CS.218	Primiparous	2	13000	Milk	c.2739	LR	None
CS.243	Multiparous	2	13000	Milk	c.2395	LR	None
CS.260	Multiparous	2	13000	Milk	c.2123	RR	None
CS.30	Multiparous	4	13000	Milk	c.2352	RF	None
CS.31	Multiparous	2	13000	Milk	c.2352	LR	None
CS.8	Multiparous	3	13000	Milk	c.2400	RR	None
CS.151	Primiparous	2	12000	Milk	c.2709	RR	None
CS.219	Primiparous	2	12000	Milk	c.2739	LF	None
CS.245	Primiparous	3	12000	Milk	c.2715	LR	None
CS.43	Multiparous	4	12000	Milk	c.2335	LR	None
CS.150	Primiparous	2	11000	Milk	c.2709	RF	None
CS.38	Multiparous	4	11000	Milk	c.2042	RF	None
CS.75	Multiparous	3	11000	Milk	c.2351	RF	None
CS.79	Multiparous	2	11000	Milk	c.1558	RF	None
CS.161	Multiparous	2	10000	Milk	c.1795	LF	None
CS.178	Multiparous	2	10000	Milk	c.2242	RR	None
CS.191	Multiparous	3	10000	Milk	c.2267	RF	None
CS.235	Multiparous	2	10000	Milk	c.2384	LF	None
CS.32	Multiparous	4	10000	Milk	c.2352	LF	None
CS.41	Multiparous	4	10000	Milk	c.2335	RR	None
CS.80	Multiparous	3	10000	Milk	c.1558	LF	None
CS.11	Primiparous	2	9000	Milk	c.2726	RF	None
CS.179	Multiparous	2	9000	Milk	c.2242	RF	None
CS.155	Primiparous	3	8000	Milk	c.2714	RR	None
CS.22	Multiparous	3	8000	Milk	c.2157	RF	Positive
CS.220	Primiparous	2	8000	Milk	c.2739	RR	None
CS.241	Multiparous	3	8000	Milk	c.2395	RR	None
CS.244	Primiparous	3	8000	Milk	c.2715	RF	None
CS.44	Multiparous	4	8000	Milk	c.2335	LF	Positive
CS.68	Multiparous	3	8000	Milk	c.1841	RR	Positive
CS.76	Multiparous	4	8000	Milk	c.2351	LF	None
CS.108	Primiparous	2	7000	Milk	c.2740	LF	None
CS.154	Primiparous	4	7000	Milk	c.2714	RF	None
CS.192	Multiparous	4	7000	Milk	c.2267	LF	None
CS.229	Multiparous	2	7000	Milk	c.1878	RR	None
CS.242	Multiparous	3	7000	Milk	c.2395	RF	None
CS.246	Primiparous	4	7000	Milk	c.2715	LF	None
CS.3	Multiparous	4	7000	Milk	c.1838	LR	None
CS.217	Multiparous	4	6000	Milk	c.1811	LR	None
CS.221	Primiparous	2	6000	Milk	c.2739	RF	None
CS.40	Multiparous	4	4000	Milk	c.2042	LF	None
CS.106	Primiparous	2	4000	Milk	c.2740	RF	None
SS.214	Multiparous	2	6439000	Swab	c.1680	LF	Positive
SS.77	Multiparous	2	4073000	Swab	c.1558	RR	None
SS.119	Multiparous	4	3303000	Swab	c.2270	LF	None
SS.59	Multiparous	4	2440000	Swab	c.2440	LF	None
SS.213	Multiparous	2	1882000	Swab	c.1680	RF	Positive
SS.117	Multiparous	3	1574000	Swab	c.2270	LR	None
SS.230	Multiparous	2	1363000	Swab	c.1878	LR	None
SS.207	Multiparous	3	1044000	Swab	c.2148	LF	None
SS.25	Multiparous	2	983000	Swab	c.2403	RR	None
SS.182	Multiparous	4	795000	Swab	c.2228	RR	None
SS.5	Multiparous	3	628000	Swab	c.2400	RF	Positive
SS.26	Multiparous	2	594000	Swab	c.2403	RF	None
SS.164	Multiparous	2	546000	Swab	c.1795	LR	None
SS.163	Multiparous	2	525000	Swab	c.1795	RR	Positive
SS.205	Multiparous	2	427000	Swab	c.2148	LR	None
SS.48	Multiparous	3	310000	Swab	c.2364	LF	None
SS.162	Multiparous	4	309000	Swab	c.1795	RF	Positive
SS.39	Multiparous	3	281000	Swab	c.2042	LR	None
SS.78	Multiparous	2	232000	Swab	c.1558	LR	None
SS.169	Multiparous	3	174000	Swab	c.2425	LR	Positive
SS.6	Multiparous	3	157000	Swab	c.2400	LF	Positive
SS.45	Multiparous	2	153000	Swab	c.2364	RR	Positive
SS.240	Multiparous	4	127000	Swab	c.2395	LF	None
SS.170	Multiparous	3	116000	Swab	c.2425	RR	None
SS.19	Multiparous	3	95000	Swab	c.2273	LF	None
SS.23	Multiparous	2	87000	Swab	c.2157	LR	Positive
SS.61	Primiparous	3	87000	Swab	c.2728	LR	None
SS.181	Multiparous	3	86000	Swab	c.2228	LR	None
SS.171	Multiparous	3	85000	Swab	c.2425	RF	None
SS.57	Multiparous	3	82000	Swab	c.2440	LR	None
SS.14	Multiparous	3	81000	Swab	c.2379	LR	None
SS.46	Multiparous	2	59000	Swab	c.2364	RF	None
SS.257	Primiparous	2	57000	Swab	c.2698	LR	None
SS.64	Primiparous	2	55000	Swab	c.2728	RR	None
SS.103	Multiparous	2	51000	Swab	c.2454	RR	None
SS.16	Multiparous	3	50000	Swab	c.2379	RR	None
SS.58	Multiparous	4	46000	Swab	c.2440	RF	None
SS.47	Multiparous	2	41000	Swab	c.2364	LR	None
SS.97	Multiparous	2	41000	Swab	c.2151	LR	None
SS.67	Multiparous	3	39000	Swab	c.1841	LF	None
SS.12	Primiparous	3	38000	Swab	c.2726	RR	None
SS.102	Multiparous	3	36000	Swab	c.2454	RF	None
SS.13	Multiparous	3	36000	Swab	c.2379	LF	None
SS.60	Multiparous	3	35000	Swab	c.2440	RR	None
SS.65	Multiparous	3	35000	Swab	c.1841	LR	None
SS.255	Primiparous	2	34000	Swab	c.2698	RR	None
SS.224	Multiparous	4	33000	Swab	c.1811	RR	None
SS.71	Multiparous	3	33000	Swab	c.7210	LF	None
SS.183	Multiparous	4	32000	Swab	c.2228	RF	None
SS.27	Multiparous	2	32000	Swab	c.2403	LR	None
SS.225	Multiparous	4	31000	Swab	c.1811	RF	None
SS.10	Primiparous	2	30000	Swab	c.2726	LR	None
SS.110	Multiparous	3	30000	Swab	c.2398	LR	None
SS.62	Primiparous	2	30000	Swab	c.2728	RF	None
SS.152	Primiparous	2	29000	Swab	c.2709	LR	None
SS.28	Multiparous	2	29000	Swab	c.2403	LF	None
SS.146	Multiparous	3	27000	Swab	c.2349	RF	None
SS.189	Multiparous	3	27000	Swab	c.2267	LR	None
SS.258	Primiparous	2	27000	Swab	c.2698	LF	None
SS.1	Multiparous	2	26000	Swab	c.1838	RR	None
SS.100	Multiparous	2	26000	Swab	c.2151	LF	None
SS.158	Multiparous	2	26000	Swab	c.2302	RF	None
SS.63	Primiparous	3	26000	Swab	c.2728	LF	None
SS.145	Multiparous	3	25000	Swab	c.2349	LF	None
SS.168	Multiparous	2	25000	Swab	c.1582	LR	Positive
SS.18	Multiparous	3	25000	Swab	c.2273	RF	None
SS.237	Multiparous	2	25000	Swab	c.2356	LF	None
SS.104	Multiparous	4	24000	Swab	c.2454	LF	None
SS.107	Primiparous	2	24000	Swab	c.2740	RR	None
SS.172	Multiparous	3	24000	Swab	c.2425	LF	None
SS.69	Multiparous	3	24000	Swab	c.7210	LR	Positive
SS.109	Multiparous	4	23000	Swab	c.2398	RF	None
SS.223	Multiparous	4	23000	Swab	c.1811	LF	None
SS.239	Multiparous	3	23000	Swab	c.2356	RF	None
SS.9	Primiparous	2	23000	Swab	c.2726	LF	None
SS.165	Multiparous	2	21000	Swab	c.1582	LF	Positive
SS.72	Multiparous	3	21000	Swab	c.7210	RR	None
SS.112	Multiparous	4	20000	Swab	c.2398	LF	None
SS.114	Primiparous	2	20000	Swab	c.2736	RF	None
SS.149	Primiparous	2	20000	Swab	c.2709	LF	None
SS.15	Multiparous	3	20000	Swab	c.2379	RF	None
SS.115	Primiparous	2	19000	Swab	c.2736	RR	None
SS.208	Multiparous	2	19000	Swab	c.2148	RR	None
SS.259	Multiparous	3	19000	Swab	c.2123	LF	None
SS.2	Multiparous	4	18000	Swab	c.1838	RF	None
SS.232	Multiparous	2	18000	Swab	c.2384	LR	None
SS.234	Multiparous	2	18000	Swab	c.2384	RR	None
SS.236	Multiparous	2	18000	Swab	c.2356	RR	None
SS.20	Multiparous	2	17000	Swab	c.2273	LR	None
SS.21	Multiparous	2	17000	Swab	c.2157	RR	None
SS.73	Multiparous	3	17000	Swab	c.2351	RR	None
SS.160	Multiparous	2	16000	Swab	c.2302	LR	None
SS.261	Multiparous	3	16000	Swab	c.2123	RF	None
SS.42	Multiparous	4	16000	Swab	c.2335	RF	None
SS.184	Multiparous	4	15000	Swab	c.2228	LF	None
SS.190	Multiparous	2	15000	Swab	c.2267	RR	None
SS.24	Multiparous	2	15000	Swab	c.2157	LF	None
SS.37	Multiparous	3	15000	Swab	c.2042	RR	None
SS.238	Multiparous	2	14000	Swab	c.2356	LR	None
SS.74	Multiparous	2	14000	Swab	c.2351	LR	None
SS.166	Multiparous	2	13000	Swab	c.1582	RF	None
SS.167	Multiparous	2	13000	Swab	c.1582	RR	None
SS.218	Primiparous	2	13000	Swab	c.2739	LR	None
SS.243	Multiparous	2	13000	Swab	c.2395	LR	None
SS.260	Multiparous	2	13000	Swab	c.2123	RR	None
SS.30	Multiparous	4	13000	Swab	c.2352	RF	None
SS.31	Multiparous	2	13000	Swab	c.2352	LR	None
SS.8	Multiparous	3	13000	Swab	c.2400	RR	None
SS.151	Primiparous	2	12000	Swab	c.2709	RR	None
SS.219	Primiparous	2	12000	Swab	c.2739	LF	None
SS.245	Primiparous	3	12000	Swab	c.2715	LR	None
SS.43	Multiparous	4	12000	Swab	c.2335	LR	None
SS.150	Primiparous	2	11000	Swab	c.2709	RF	None
SS.38	Multiparous	4	11000	Swab	c.2042	RF	None
SS.75	Multiparous	3	11000	Swab	c.2351	RF	None
SS.79	Multiparous	2	11000	Swab	c.1558	RF	None
SS.161	Multiparous	2	10000	Swab	c.1795	LF	None
SS.178	Multiparous	2	10000	Swab	c.2242	RR	None
SS.191	Multiparous	3	10000	Swab	c.2267	RF	None
SS.235	Multiparous	2	10000	Swab	c.2384	LF	None
SS.32	Multiparous	4	10000	Swab	c.2352	LF	None
SS.41	Multiparous	4	10000	Swab	c.2335	RR	None
SS.80	Multiparous	3	10000	Swab	c.1558	LF	None
SS.11	Primiparous	2	9000	Swab	c.2726	RF	None
SS.179	Multiparous	2	9000	Swab	c.2242	RF	None
SS.155	Primiparous	3	8000	Swab	c.2714	RR	None
SS.22	Multiparous	3	8000	Swab	c.2157	RF	Positive
SS.220	Primiparous	2	8000	Swab	c.2739	RR	None
SS.241	Multiparous	3	8000	Swab	c.2395	RR	None
SS.244	Primiparous	3	8000	Swab	c.2715	RF	None
SS.44	Multiparous	4	8000	Swab	c.2335	LF	Positive
SS.68	Multiparous	3	8000	Swab	c.1841	RR	Positive
SS.76	Multiparous	4	8000	Swab	c.2351	LF	None
SS.108	Primiparous	2	7000	Swab	c.2740	LF	None
SS.154	Primiparous	4	7000	Swab	c.2714	RF	None
SS.192	Multiparous	4	7000	Swab	c.2267	LF	None
SS.229	Multiparous	2	7000	Swab	c.1878	RR	None
SS.242	Multiparous	3	7000	Swab	c.2395	RF	None
SS.246	Primiparous	4	7000	Swab	c.2715	LF	None
SS.3	Multiparous	4	7000	Swab	c.1838	LR	None
SS.217	Multiparous	4	6000	Swab	c.1811	LR	None
SS.221	Primiparous	2	6000	Swab	c.2739	RF	None
SS.40	Multiparous	4	4000	Swab	c.2042	LF	None
SS.106	Primiparous	2	4000	Swab	c.2740	RF	None
SS.233	NC	NC	265	DNA.Swab.NC.1	NC	NC	NC
SS.98	NC	NC	226	DNA.Swab.NC.2	NC	NC	NC
SS.17	NC	NC	134	DNA.Swab.NC.3	NC	NC	NC
PCR.NC.1	NC	NC	<100	PCR.NC.1	NC	NC	NC
PCR.NC.2	NC	NC	<100	PCR.NC.2	NC	NC	NC
PCR.NC.3	NC	NC	<100	PCR.NC.3	NC	NC	NC
CS.7	NC	NC	189	DNA.Milk.NC.1	NC	NC	NC
CS.4	NC	NC	285	DNA.Milk.NC.2	NC	NC	NC
CS.111	NC	NC	252	DNA.Milk.NC.3	NC	NC	NC
